# Supplementary material for: The cost-effectiveness of scaling-up rapid point-of-care testing for early infant diagnosis of HIV in southern Zambia
Source: PLoS One. 2021 Mar 9;16(3):e0248217. doi: 10.1371/journal.pone.0248217 (PMC7943017; doi:10.1371/journal.pone.0248217)
Supplement: S1 File — (ZIP) [file pone.0248217.s001.zip]

Archive with 11 entries (11 files):
- Supplementary output files/Zambia.5y.OUTPUT.xlsx
- Supplementary output files/Zambia.5y.OUTPUT_40hub.xlsx
- Supplementary output files/Zambia.5y.OUTPUT_74poc.xlsx
- Supplementary output files/Zambia.5y.OUTPUT_analysistime.xlsx
- Supplementary output files/Zambia.5y.OUTPUT_cohort.xlsx
- Supplementary output files/Zambia.5y.OUTPUT_high.tx.pcr.xlsx
- Supplementary output files/Zambia.5y.OUTPUT_lifetime.poc.xlsx
- Supplementary output files/Zambia.5y.OUTPUT_lifetime.soc.xlsx
- Supplementary output files/Zambia.5y.OUTPUT_MultiSensitivityAnalysis.xlsx
- Supplementary output files/Zambia.5y.OUTPUT_return.xlsx
- Supplementary output files/Zambia.5y.OUTPUT_sensitivity.poc.xlsx
