# Supplementary material for: The cost-effectiveness of scaling-up rapid point-of-care testing for early infant diagnosis of HIV in southern Zambia
Source: PLoS One. 2021 Mar 9;16(3):e0248217. doi: 10.1371/journal.pone.0248217 (PMC7943017; doi:10.1371/journal.pone.0248217)
Supplement: S1 File — (ZIP) [file pone.0248217.s001.zip › Supplementary output files/Zambia.5y.OUTPUT_MultiSensitivityAnalysis.xlsx]

## Sheet: INTRODUCTION
NSEBA multivariate sensitivity analyses
This file provides the output for six multivariate sensitivity analyses varying the PMTCT coverage level (base coverage= 93%, low coverage=73%, and high coverage=99%) and the model parameters that enhance or reduce the cost-effectiveness of PoC compared to SoC (best and worst case scenarios). Parameters enhancing the cost-effectiveness of PoC included: lower probability of ART initiation after So…
The OUTPUT tabs provide the raw output from the model for each scenario
The SUMMARY tabs provide the health outcomes, costs, and ICERS for the study. Health outcomes include ART initiation within 60 days of sample collection, ART initiation by 12 months of age, HIV-related mortality prior to ART initiation, and false diagnoses. Costs include recurrent costs, capital costs, and overall costs (recurrent+capital costs).
Algorithms	Algorithm label	Initial test	Confirmatory test	Tie-breaker test
A	SoC	PCR at central lab	PCR at central lab	n/a
B	PoC2+SoC	PoC on-site	PoC on-site	PCR at central lab
C	PoC3	PoC on-site	PoC on-site	PoC on-site
D	PoC	PoC on-site	n/a	n/a
E	PoC+SoC	PoC on-site	PCR at central lab	n/a
			MSA 1	MSA 2	MSA 3	MSA 4	MSA 5	MSA 6
Parameter	Baseline inputs for the primary analysis	Sensitivity analysis range	Low PMTCT coverage and least cost-effective PoC	Low PMTCT coverage and most cost-effective PoC	High PMTCT coverage and least cost-effective PoC	High PMTCT coverage and most cost-effective PoC	Base PMTCT coverage and least cost-effective PoC	Base PMTCT coverage and most cost-effective PoC
PMTCT coverage	0.93	0.73 - 0.99	0.73	0.73	0.99	0.99	0.93	0.93
Probability of ART initiation
After SoC testing, within 60 days	0.3	0.13 - 0.43	0.43	0.13	0.43	0.13	0.43	0.13
After SoC testing, by 12 months of age	0.55	0.35 - 0.65	0.65	0.35	0.65	0.35	0.65	0.35
Probability of returning for subsequent EID testing
Mother received PMTCT	0.8	0.75 - 0.85	0.75	0.85	0.75	0.85	0.75	0.85
Mother did not receive PMTCT	0.6	0.35 - 0.85	0.35	0.85	0.35	0.85	0.35	0.85
GeneXpert characteristics and costs
Lifespan of instrument	7 years	3 years	3 years	7 years	3 years	7 years	3 years	7 years
Utilization rate	1	0.10 - 1.00	1	0.1	1	0.1	1	0.1
Time spent to run each test	0.25 hour	0.17 - 0.5 hour	0.5 hour	0.17 hour	0.5 hour	0.17 hour	0.5 hour	0.17 hour
m-PIMA characteristics and costs
Lifespan	5 years	2 years	2 years	5 years	2 years	5 years	2 years	5 years
Utilization rate	1	0.15 - 1.00	1	0.15	1	0.15	1	0.15
Time spent to run each test	0.25 hour	0.17 - 0.5 hour	0.5 hour	0.17 hour	0.5 hour	0.17 hour	0.5 hour	0.17 hour
Cost of staff time for blood collection for SoC and PoC
Time spent per test on sample collection (includes pre-test counseling)	0.6 hour	0.5 - 1.0 hour	1 hour	0.5 hour	1 hour	0.5 hour	1 hour	0.5 hour
POC sensitivity
GeneXpert	0.968	0.9268 - 0.9895	0.9268	0.9895	0.9268	0.9895	0.9268	0.9895
m-PIMA	0.99	0.9645 - 0.9988	0.9645	0.9988	0.9645	0.9988	0.9645	0.9988
Proportion of children entering the cohort
At birth	0.4	0.15 or 0.80	0.15	0.15	0.8	0.8	0.4	0.4
At 6 weeks of age	0.45	0.45 or 0.10	0.45	0.45	0.1	0.1	0.45	0.45
At 6 months of age	0.15	0.4 or 0.10	0.4	0.4	0.1	0.1	0.15	0.15
SoC characteristics and costs
Lifespan	5 years	7 years	7 years	5 years	7 years	5 years	7 years	5 years
Abbreviations
ART	Antiretroviral therapy
EID	Early infant diagnosis
NA	Not applicable
PoC	Point-of-care
SoC	Standard of care
MSA	Multivariate sensitivity analysis

## Sheet: OUTPUT_MSA1
Scenario	PMTCT	PCR Instrument	POC Instrument	Shared POC Utilization	ART within 60d	ART Ever	Unnecessary ART	Total HIV	Total Deaths	Total PCR Tests	Total PCR Capital Costs	Recurrent Costs of All PCR Tests	Recurrent Costs of PCR Tests at Birth	Recurrent Costs of PCR Tests at 6 weeks	Recurrent Costs of PCR Tests at 6 months	Total POC Tests	Total POC Capital Costs	Recurrent Costs of All POC Tests	Recurrent Costs of POC Tests at Birth	Recurrent Costs of POC Tests at 6 weeks	Recurrent Costs of POC Tests at 6 months	% ART 60d	% ART ever	% unnecessary ART	% deaths	Recurrent costs per test	Capital costs	Recurrent costs	Total Costs		ICER-60d	ICER-ever	ICER-death-averted	Incremental Effect 60d	Incremental Effect Ever	Incremental Effect Death (averted)	Incremental Cost	ICER-60d	ICER-ever	ICER-death	Incremental Effect 60d	Incremental Effect Ever	Incremental Effect Death (averted)	% unnecessary ART	Total cost over total children
A	Base	DNA PCR	NA	NA	1402.63	2120.25	0	3384.05	466.375	56646.3	98430.1	2.26975e+06	228761	851262	1.18973e+06	0	0	0	0	0	0	41.4482	62.6543	0	13.7816	40.0688	98430.1	2.26975e+06	2.36818e+06					0	0	0	0								63.1514
B	Base	DNA PCR	xpert.nseba	Not Shared	2639.26	2801.4	0.0390325	3384.05	170.993	269.288	28583.9	10676.3	568.86	3614.67	6492.73	57649.2	2.00867e+06	1.96806e+06	196404	736415	1.03524e+06	77.9913	82.7826	1.3933e-05	5.05291	73.7847	2.03725e+06	1.97873e+06	4.01598e+06		1332.49	2419.15	5578.54	1236.64	681.149	295.382	1.6478e+06	1332.49	2419.15	5578.54	1236.64	681.149	295.382	1.3933e-05	107.093
B	Base	DNA PCR	mpima.chai	Not Shared	2790.55	2937.1	0.00433695	3384.05	134.543	127.525	28583.9	5052.11	253.285	1700.85	3097.98	57714.2	2004200	2.98742e+06	297901	1.11786e+06	1.57167e+06	82.4618	86.7926	1.47661e-06	3.97582	91.3789	2.03278e+06	2.99248e+06	5.02526e+06		1914.43	3252.84	8007.32	1387.92	816.85	331.832	2.65708e+06	1914.43	3252.84	8007.32	1387.92	816.85	331.832	1.47661e-06	134.007
B	Base	DNA PCR	xpert.nseba	Shared	2639.26	2801.4	0.0390325	3384.05	170.993	269.288	28583.9	10676.3	568.86	3614.67	6492.73	57649.2	0	1.96806e+06	196404	736415	1.03524e+06	77.9913	82.7826	1.3933e-05	5.05291	73.7847	28583.9	1.97873e+06	2.00732e+06		-291.811	-529.786	-1221.68	1236.64	681.149	295.382	-360863	-291.811	-529.786	-1221.68	1236.64	681.149	295.382	1.3933e-05	53.5284
B	Base	DNA PCR	mpima.chai	Shared	2790.55	2937.1	0.00433695	3384.05	134.543	127.525	28583.9	5052.11	253.285	1700.85	3097.98	57714.2	0	2.98742e+06	297901	1.11786e+06	1.57167e+06	82.4618	86.7926	1.47661e-06	3.97582	91.3789	28583.9	2.99248e+06	3.02106e+06		470.403	799.268	1967.51	1387.92	816.85	331.832	652882	470.403	799.268	1967.51	1387.92	816.85	331.832	1.47661e-06	80.5616
C	Base	NA	xpert.nseba	Not Shared	2725.4	2846.53	0.0768592	3384.05	150.437	0	0	0	0	0	0	57913.6	2.00867e+06	1.97699e+06	196874	739421	1.04069e+06	80.5367	84.1162	2.70003e-05	4.44548	34.1368	2.00867e+06	1.97699e+06	3.98565e+06		1222.79	2227.07	5119.59	1322.77	726.278	315.938	1.61747e+06	1222.79	2227.07	5119.59	1322.77	726.278	315.938	2.70003e-05	106.284
C	Base	NA	mpima.chai	Not Shared	2837.14	2963.24	0.0085425	3384.05	123.408	0	0	0	0	0	0	57838.6	2004200	2.99379e+06	298219	1.12e+06	1.57558e+06	83.8388	87.5649	2.88282e-06	3.64677	51.7612	2004200	2.99379e+06	4.99799e+06		1833.24	3119.64	7667.84	1434.52	842.987	342.967	2.62981e+06	1833.24	3119.64	7667.84	1434.52	842.987	342.967	2.88282e-06	133.28
C	Base	NA	xpert.nseba	Shared	2725.4	2846.53	0.0768592	3384.05	150.437	0	0	0	0	0	0	57913.6	0	1.97699e+06	196874	739421	1.04069e+06	80.5367	84.1162	2.70003e-05	4.44548	34.1368	0	1.97699e+06	1.97699e+06		-295.737	-538.626	-1238.19	1322.77	726.278	315.938	-391193	-295.737	-538.626	-1238.19	1322.77	726.278	315.938	2.70003e-05	52.7196
C	Base	NA	mpima.chai	Shared	2837.14	2963.24	0.0085425	3384.05	123.408	0	0	0	0	0	0	57838.6	0	2.99379e+06	298219	1.12e+06	1.57558e+06	83.8388	87.5649	2.88282e-06	3.64677	51.7612	0	2.99379e+06	2.99379e+06		436.116	742.141	1824.13	1434.52	842.987	342.967	625615	436.116	742.141	1824.13	1434.52	842.987	342.967	2.88282e-06	79.8345
D	Base	NA	xpert.nseba	Not Shared	2744.01	2865.96	43.3547	3383.76	145.892	0	0	0	0	0	0	54536.4	2.00867e+06	1.86312e+06	191913	701795	969407	81.0934	84.6976	0.014902	4.31155	34.1628	2.00867e+06	1.86312e+06	3.87178e+06		1120.94	2016.34	4691.68	1341.38	745.709	320.483	1.5036e+06	1120.94	2016.34	4691.68	1341.38	745.709	320.483	0.014902	103.248
D	Base	NA	mpima.chai	Not Shared	2843.2	2969.57	14.4549	3383.95	121.929	0	0	0	0	0	0	54533.7	2004200	2.82489e+06	290996	1.06411e+06	1.46978e+06	84.0203	87.7545	0.00484408	3.60316	51.8007	2004200	2.82489e+06	4.82909e+06		1708.28	2897.51	7144.54	1440.58	849.317	344.446	2.46091e+06	1708.28	2897.51	7144.54	1440.58	849.317	344.446	0.00484408	128.776
D	Base	NA	xpert.nseba	Shared	2744.01	2865.96	43.3547	3383.76	145.892	0	0	0	0	0	0	54536.4	0	1.86312e+06	191913	701795	969407	81.0934	84.6976	0.014902	4.31155	34.1628	0	1.86312e+06	1.86312e+06		-376.526	-677.293	-1575.95	1341.38	745.709	320.483	-505064	-376.526	-677.293	-1575.95	1341.38	745.709	320.483	0.014902	49.6831
D	Base	NA	mpima.chai	Shared	2843.2	2969.57	14.4549	3383.95	121.929	0	0	0	0	0	0	54533.7	0	2.82489e+06	290996	1.06411e+06	1.46978e+06	84.0203	87.7545	0.00484408	3.60316	51.8007	0	2.82489e+06	2.82489e+06		317.031	537.736	1325.92	1440.58	849.317	344.446	456708	317.031	537.736	1325.92	1440.58	849.317	344.446	0.00484408	75.3303
E	Base	DNA PCR	xpert.nseba	Not Shared	2744.01	2865.96	4.33547	3383.76	145.892	2909.32	28583.9	115081	4953.69	38061.9	72065.9	54536.4	2.00867e+06	1.86312e+06	191913	701795	969407	81.0934	84.6976	0.00151046	4.31155	73.719	2.03725e+06	1.9782e+06	4.01545e+06		1228.04	2209	5139.96	1341.38	745.709	320.483	1.64727e+06	1228.04	2209	5139.96	1341.38	745.709	320.483	0.00151046	107.079
E	Base	DNA PCR	mpima.chai	Not Shared	2843.2	2969.57	1.44549	3383.95	121.929	2984.02	28583.9	118017	5023.71	39056.2	73937.5	54533.7	2004200	2.82489e+06	290996	1.06411e+06	1.46978e+06	84.0203	87.7545	0.000486529	3.60316	91.3505	2.03278e+06	2.9429e+06	4.97569e+06		1810.05	3070.13	7570.15	1440.58	849.317	344.446	2.60751e+06	1810.05	3070.13	7570.15	1440.58	849.317	344.446	0.000486529	132.685
E	Base	DNA PCR	xpert.nseba	Shared	2744.01	2865.96	4.33547	3383.76	145.892	2909.32	28583.9	115081	4953.69	38061.9	72065.9	54536.4	0	1.86312e+06	191913	701795	969407	81.0934	84.6976	0.00151046	4.31155	73.719	28583.9	1.9782e+06	2.00678e+06		-269.423	-484.637	-1127.67	1341.38	745.709	320.483	-361398	-269.423	-484.637	-1127.67	1341.38	745.709	320.483	0.00151046	53.5141
E	Base	DNA PCR	mpima.chai	Shared	2843.2	2969.57	1.44549	3383.95	121.929	2984.02	28583.9	118017	5023.71	39056.2	73937.5	54533.7	0	2.82489e+06	290996	1.06411e+06	1.46978e+06	84.0203	87.7545	0.000486529	3.60316	91.3505	28583.9	2.9429e+06	2.97149e+06		418.797	710.347	1751.53	1440.58	849.317	344.446	603309	418.797	710.347	1751.53	1440.58	849.317	344.446	0.000486529	79.2397

## Sheet: OUTPUT_MSA2
Scenario	PMTCT	PCR Instrument	POC Instrument	Shared POC Utilization	ART within 60d	ART Ever	Unnecessary ART	Total HIV	Total Deaths	Total PCR Tests	Total PCR Capital Costs	Recurrent Costs of All PCR Tests	Recurrent Costs of PCR Tests at Birth	Recurrent Costs of PCR Tests at 6 weeks	Recurrent Costs of PCR Tests at 6 months	Total POC Tests	Total POC Capital Costs	Recurrent Costs of All POC Tests	Recurrent Costs of POC Tests at Birth	Recurrent Costs of POC Tests at 6 weeks	Recurrent Costs of POC Tests at 6 months	% ART 60d	% ART ever	% unnecessary ART	% deaths	Recurrent costs per test	Capital costs	Recurrent costs	Total Costs		ICER-60d	ICER-ever	ICER-death-averted	Incremental Effect 60d	Incremental Effect Ever	Incremental Effect Death (averted)	Incremental Cost	ICER-60d	ICER-ever	ICER-death	Incremental Effect 60d	Incremental Effect Ever	Incremental Effect Death (averted)	% unnecessary ART	Total cost over total children
A	Base	DNA PCR	NA	NA	433.064	1165.94	0	3384.05	701.54	60699.7	129907	2.28069e+06	213127	823491	1.24407e+06	0	0	0	0	0	0	12.7972	34.454	0	20.7308	37.5733	129907	2.28069e+06	2.41059e+06					0	0	0	0								64.2825
B	Base	DNA PCR	xpert.nseba	Not Shared	2948.03	3086.49	0.0427926	3384.05	101.153	85.2422	37179.6	3188.54	238.765	1114.17	1835.6	62898.7	0	1.63905e+06	150282	589955	898811	87.1156	91.2071	1.38643e-05	2.98912	63.4642	37179.6	1.64224e+06	1.67942e+06		-290.731	-380.713	-1217.85	2514.97	1920.55	600.386	-731179	-290.731	-380.713	-1217.85	2514.97	1920.55	600.386	1.38643e-05	44.7844
B	Base	DNA PCR	mpima.chai	Not Shared	2992.39	3126.24	0.00475473	3384.05	90.2837	20.8497	37179.6	782.159	67.995	279.263	434.901	62880	0	2.97411e+06	272678	1.07061e+06	1.63082e+06	88.4264	92.3818	1.52091e-06	2.66792	84.8125	37179.6	2.97489e+06	3.01207e+06		235.014	306.829	984.004	2559.33	1960.3	611.256	601478	235.014	306.829	984.004	2559.33	1960.3	611.256	1.52091e-06	80.3219
B	Base	DNA PCR	xpert.nseba	Shared	2948.03	3086.49	0.0427926	3384.05	101.153	85.2422	37179.6	3188.54	238.765	1114.17	1835.6	62898.7	86085.7	1.63905e+06	150282	589955	898811	87.1156	91.2071	1.38643e-05	2.98912	63.4642	123265	1.64224e+06	1.7655e+06		-256.501	-335.89	-1074.46	2514.97	1920.55	600.386	-645093	-256.501	-335.89	-1074.46	2514.97	1920.55	600.386	1.38643e-05	47.08
B	Base	DNA PCR	mpima.chai	Shared	2992.39	3126.24	0.00475473	3384.05	90.2837	20.8497	37179.6	782.159	67.995	279.263	434.901	62880	120252	2.97411e+06	272678	1.07061e+06	1.63082e+06	88.4264	92.3818	1.52091e-06	2.66792	84.8125	157432	2.97489e+06	3.13232e+06		282	368.173	1180.73	2559.33	1960.3	611.256	721730	282	368.173	1180.73	2559.33	1960.3	611.256	1.52091e-06	83.5287
C	Base	NA	xpert.nseba	Not Shared	2973.58	3105.73	0.084263	3384.05	95.0573	0	0	0	0	0	0	62980.9	0	1.64118e+06	150443	590702	900035	87.8704	91.7757	2.71307e-05	2.80898	26.0584	0	1.64118e+06	1.64118e+06		-302.858	-396.648	-1268.65	2540.51	1939.79	606.482	-769415	-302.858	-396.648	-1268.65	2540.51	1939.79	606.482	2.71307e-05	43.7648
C	Base	NA	mpima.chai	Not Shared	2995.36	3128.48	0.0093654	3384.05	89.5761	0	0	0	0	0	0	62900	0	2.97506e+06	272762	1.07095e+06	1.63134e+06	88.514	92.4479	2.99358e-06	2.64701	47.2982	0	2.97506e+06	2.97506e+06		220.295	287.617	922.376	2562.29	1962.54	611.963	564461	220.295	287.617	922.376	2562.29	1962.54	611.963	2.99358e-06	79.3348
C	Base	NA	xpert.nseba	Shared	2973.58	3105.73	0.084263	3384.05	95.0573	0	0	0	0	0	0	62980.9	86085.7	1.64118e+06	150443	590702	900035	87.8704	91.7757	2.71307e-05	2.80898	26.0584	86085.7	1.64118e+06	1.72727e+06		-268.973	-352.269	-1126.71	2540.51	1939.79	606.482	-683330	-268.973	-352.269	-1126.71	2540.51	1939.79	606.482	2.71307e-05	46.0604
C	Base	NA	mpima.chai	Shared	2995.36	3128.48	0.0093654	3384.05	89.5761	0	0	0	0	0	0	62900	120252	2.97506e+06	272762	1.07095e+06	1.63134e+06	88.514	92.4479	2.99358e-06	2.64701	47.2982	120252	2.97506e+06	3.09531e+06		267.227	348.891	1118.88	2562.29	1962.54	611.963	684713	267.227	348.891	1118.88	2562.29	1962.54	611.963	2.99358e-06	82.5415
D	Base	NA	xpert.nseba	Not Shared	2974.52	3106.72	47.5278	3383.75	94.7605	0	0	0	0	0	0	59519.5	0	1.55202e+06	146627	561409	843984	87.9061	91.813	0.0150679	2.80046	26.0758	0	1.55202e+06	1.55202e+06		-337.828	-442.386	-1414.97	2541.46	1940.78	606.779	-858574	-337.828	-442.386	-1414.97	2541.46	1940.78	606.779	0.0150679	41.3872
D	Base	NA	mpima.chai	Not Shared	2995.39	3128.52	15.8469	3383.95	89.5452	0	0	0	0	0	0	59527	0	2.81741e+06	266141	1.01908e+06	1.53218e+06	88.5176	92.4517	0.00503979	2.64618	47.3298	0	2.81741e+06	2.81741e+06		158.766	207.284	664.729	2562.33	1962.58	611.994	406811	158.766	207.284	664.729	2562.33	1962.58	611.994	0.00503979	75.1308
D	Base	NA	xpert.nseba	Shared	2974.52	3106.72	47.5278	3383.75	94.7605	0	0	0	0	0	0	59519.5	86085.7	1.55202e+06	146627	561409	843984	87.9061	91.813	0.0150679	2.80046	26.0758	86085.7	1.55202e+06	1.63811e+06		-303.955	-398.03	-1273.1	2541.46	1940.78	606.779	-772489	-303.955	-398.03	-1273.1	2541.46	1940.78	606.779	0.0150679	43.6828
D	Base	NA	mpima.chai	Shared	2995.39	3128.52	15.8469	3383.95	89.5452	0	0	0	0	0	0	59527	120252	2.81741e+06	266141	1.01908e+06	1.53218e+06	88.5176	92.4517	0.00503979	2.64618	47.3298	120252	2.81741e+06	2.93766e+06		205.697	268.556	861.221	2562.33	1962.58	611.994	527063	205.697	268.556	861.221	2562.33	1962.58	611.994	0.00503979	78.3375
E	Base	DNA PCR	xpert.nseba	Not Shared	2974.52	3106.72	4.75278	3383.75	94.7605	3154.25	37179.6	117070	4951.2	38523.7	73594.8	59519.5	0	1.55202e+06	146627	561409	843984	87.9061	91.813	0.0015275	2.80046	63.1907	37179.6	1.66909e+06	1.70627e+06		-277.134	-362.908	-1160.76	2541.46	1940.78	606.779	-704325	-277.134	-362.908	-1160.76	2541.46	1940.78	606.779	0.0015275	45.5005
E	Base	DNA PCR	mpima.chai	Not Shared	2995.39	3128.52	1.58469	3383.95	89.5452	3144.36	37179.6	116688	4879.8	38409.9	73398.7	59527	0	2.81741e+06	266141	1.01908e+06	1.53218e+06	88.5176	92.4517	0.000506275	2.64618	84.4402	37179.6	2.93409e+06	2.97127e+06		218.816	285.685	916.15	2562.33	1962.58	611.994	560679	218.816	285.685	916.15	2562.33	1962.58	611.994	0.000506275	79.234
E	Base	DNA PCR	xpert.nseba	Shared	2974.52	3106.72	4.75278	3383.75	94.7605	3154.25	37179.6	117070	4951.2	38523.7	73594.8	59519.5	86085.7	1.55202e+06	146627	561409	843984	87.9061	91.813	0.0015275	2.80046	63.1907	123265	1.66909e+06	1.79236e+06		-243.262	-318.552	-1018.89	2541.46	1940.78	606.779	-618240	-243.262	-318.552	-1018.89	2541.46	1940.78	606.779	0.0015275	47.7961
E	Base	DNA PCR	mpima.chai	Shared	2995.39	3128.52	1.58469	3383.95	89.5452	3144.36	37179.6	116688	4879.8	38409.9	73398.7	59527	120252	2.81741e+06	266141	1.01908e+06	1.53218e+06	88.5176	92.4517	0.000506275	2.64618	84.4402	157432	2.93409e+06	3.09153e+06		265.747	346.957	1112.64	2562.33	1962.58	611.994	680931	265.747	346.957	1112.64	2562.33	1962.58	611.994	0.000506275	82.4407

## Sheet: OUTPUT_MSA3
Scenario	PMTCT	PCR Instrument	POC Instrument	Shared POC Utilization	ART within 60d	ART Ever	Unnecessary ART	Total HIV	Total Deaths	Total PCR Tests	Total PCR Capital Costs	Recurrent Costs of All PCR Tests	Recurrent Costs of PCR Tests at Birth	Recurrent Costs of PCR Tests at 6 weeks	Recurrent Costs of PCR Tests at 6 months	Total POC Tests	Total POC Capital Costs	Recurrent Costs of All POC Tests	Recurrent Costs of POC Tests at Birth	Recurrent Costs of POC Tests at 6 weeks	Recurrent Costs of POC Tests at 6 months	% ART 60d	% ART ever	% unnecessary ART	% deaths	Recurrent costs per test	Capital costs	Recurrent costs	Total Costs		ICER-60d	ICER-ever	ICER-death-averted	Incremental Effect 60d	Incremental Effect Ever	Incremental Effect Death (averted)	Incremental Cost	ICER-60d	ICER-ever	ICER-death	Incremental Effect 60d	Incremental Effect Ever	Incremental Effect Death (averted)	% unnecessary ART	Total cost over total children
A	Base	DNA PCR	NA	NA	484.079	731.748	0	1342.06	205.165	79526.5	98430.1	3.18394e+06	1.20944e+06	1.04483e+06	929670	0	0	0	0	0	0	36.0698	54.5241	0	15.2873	40.0362	98430.1	3.18394e+06	3.28237e+06					0	0	0	0								87.5298
B	Base	DNA PCR	xpert.nseba	Not Shared	927.175	984.134	0.0591371	1342.06	87.0389	148.247	28583.9	5935.23	1940.33	1794.87	2200.04	79965.7	2.00867e+06	2.72826e+06	1.0346e+06	895137	798527	69.0859	73.3301	6.00869e-05	6.48547	74.1541	2.03725e+06	2.7342e+06	4.77145e+06		3360.63	5900	12605.9	443.096	252.387	118.126	1.48908e+06	3360.63	5900	12605.9	443.096	252.387	118.126	6.00869e-05	127.239
B	Base	DNA PCR	mpima.chai	Not Shared	971.343	1022.36	0.00657079	1342.06	75.6499	62.3315	28583.9	2495.52	796.4	736.414	962.702	79932	2004200	4.13509e+06	1.56845e+06	1.35625e+06	1.21039e+06	72.3769	76.178	6.42707e-06	5.63684	91.7687	2.03278e+06	4.13758e+06	6.17037e+06		5926.97	9937.77	22298.6	487.264	290.608	129.515	2.888e+06	5926.97	9937.77	22298.6	487.264	290.608	129.515	6.42707e-06	164.543
B	Base	DNA PCR	xpert.nseba	Shared	927.175	984.134	0.0591371	1342.06	87.0389	148.247	28583.9	5935.23	1940.33	1794.87	2200.04	79965.7	0	2.72826e+06	1.0346e+06	895137	798527	69.0859	73.3301	6.00869e-05	6.48547	74.1541	28583.9	2.7342e+06	2.76278e+06		-1172.62	-2058.69	-4398.58	443.096	252.387	118.126	-519585	-1172.62	-2058.69	-4398.58	443.096	252.387	118.126	6.00869e-05	73.6742
B	Base	DNA PCR	mpima.chai	Shared	971.343	1022.36	0.00657079	1342.06	75.6499	62.3315	28583.9	2495.52	796.4	736.414	962.702	79932	0	4.13509e+06	1.56845e+06	1.35625e+06	1.21039e+06	72.3769	76.178	6.42707e-06	5.63684	91.7687	28583.9	4.13758e+06	4.16617e+06		1813.8	3041.2	6823.92	487.264	290.608	129.515	883799	1813.8	3041.2	6823.92	487.264	290.608	129.515	6.42707e-06	111.098
C	Base	NA	xpert.nseba	Not Shared	958.559	1001.16	0.116446	1342.06	78.6799	0	0	0	0	0	0	80111.9	2.00867e+06	2.73325e+06	1.0362e+06	896674	800374	71.4244	74.5988	0.000116297	5.86262	34.1179	2.00867e+06	2.73325e+06	4.74192e+06		3076.11	5417.5	11539.3	474.48	269.414	126.485	1.45955e+06	3076.11	5417.5	11539.3	474.48	269.414	126.485	0.000116297	126.451
C	Base	NA	mpima.chai	Not Shared	987.84	1031.74	0.0129425	1342.06	71.2654	0	0	0	0	0	0	79992.9	2004200	4.13824e+06	1.56945e+06	1.35719e+06	1.2116e+06	73.6062	76.8775	1.25441e-05	5.31014	51.7325	2004200	4.13824e+06	6.14244e+06		5677.43	9533.67	21359.9	503.761	299.997	133.899	2.86007e+06	5677.43	9533.67	21359.9	503.761	299.997	133.899	1.25441e-05	163.798
C	Base	NA	xpert.nseba	Shared	958.559	1001.16	0.116446	1342.06	78.6799	0	0	0	0	0	0	80111.9	0	2.73325e+06	1.0362e+06	896674	800374	71.4244	74.5988	0.000116297	5.86262	34.1179	0	2.73325e+06	2.73325e+06		-1157.3	-2038.19	-4341.36	474.48	269.414	126.485	-549116	-1157.3	-2038.19	-4341.36	474.48	269.414	126.485	0.000116297	72.8867
C	Base	NA	mpima.chai	Shared	987.84	1031.74	0.0129425	1342.06	71.2654	0	0	0	0	0	0	79992.9	0	4.13824e+06	1.56945e+06	1.35719e+06	1.2116e+06	73.6062	76.8775	1.25441e-05	5.31014	51.7325	0	4.13824e+06	4.13824e+06		1698.96	2852.93	6391.9	503.761	299.997	133.899	855870	1698.96	2852.93	6391.9	503.761	299.997	133.899	1.25441e-05	110.353
D	Base	NA	xpert.nseba	Not Shared	963.586	1006.41	65.6644	1341.34	77.2182	0	0	0	0	0	0	78772.8	2.00867e+06	2.68756e+06	1.02354e+06	883503	780523	71.8374	75.0302	0.0612498	5.75678	34.1179	2.00867e+06	2.68756e+06	4.69623e+06		2948.57	5147.59	11050.4	479.507	274.665	127.946	1.41386e+06	2948.57	5147.59	11050.4	479.507	274.665	127.946	0.0612498	125.233
D	Base	NA	mpima.chai	Not Shared	989.539	1033.52	21.8978	1341.82	70.7693	0	0	0	0	0	0	78791.8	2004200	4.0761e+06	1.55198e+06	1.33989e+06	1.18423e+06	73.7459	77.0235	0.020748	5.27412	51.7325	2004200	4.0761e+06	6.0803e+06		5535.42	9271.7	20818.7	505.46	301.771	134.395	2.79793e+06	5535.42	9271.7	20818.7	505.46	301.771	134.395	0.020748	162.141
D	Base	NA	xpert.nseba	Shared	963.586	1006.41	65.6644	1341.34	77.2182	0	0	0	0	0	0	78772.8	0	2.68756e+06	1.02354e+06	883503	780523	71.8374	75.0302	0.0612498	5.75678	34.1179	0	2.68756e+06	2.68756e+06		-1240.45	-2165.56	-4648.85	479.507	274.665	127.946	-594804	-1240.45	-2165.56	-4648.85	479.507	274.665	127.946	0.0612498	71.6683
D	Base	NA	mpima.chai	Shared	989.539	1033.52	21.8978	1341.82	70.7693	0	0	0	0	0	0	78791.8	0	4.0761e+06	1.55198e+06	1.33989e+06	1.18423e+06	73.7459	77.0235	0.020748	5.27412	51.7325	0	4.0761e+06	4.0761e+06		1570.31	2630.24	5905.94	505.46	301.771	134.395	793731	1570.31	2630.24	5905.94	505.46	301.771	134.395	0.020748	108.696
E	Base	DNA PCR	xpert.nseba	Not Shared	963.586	1006.41	6.56644	1341.34	77.2182	1072.08	28583.9	42921.9	12201.5	12076.1	18644.3	78772.8	2.00867e+06	2.68756e+06	1.02354e+06	883503	780523	71.8374	75.0302	0.00648231	5.75678	74.1541	2.03725e+06	2.73048e+06	4.76774e+06		3097.7	5407.93	11609.3	479.507	274.665	127.946	1.48537e+06	3097.7	5407.93	11609.3	479.507	274.665	127.946	0.00648231	127.14
E	Base	DNA PCR	mpima.chai	Not Shared	989.539	1033.52	2.18978	1341.82	70.7693	1055.42	28583.9	42254.9	11986.7	11648.6	18619.5	78791.8	2004200	4.0761e+06	1.55198e+06	1.33989e+06	1.18423e+06	73.7459	77.0235	0.00211428	5.27412	91.7687	2.03278e+06	4.11835e+06	6.15114e+06		5675.56	9506.45	21345.8	505.46	301.771	134.395	2.86877e+06	5675.56	9506.45	21345.8	505.46	301.771	134.395	0.00211428	164.03
E	Base	DNA PCR	xpert.nseba	Shared	963.586	1006.41	6.56644	1341.34	77.2182	1072.08	28583.9	42921.9	12201.5	12076.1	18644.3	78772.8	0	2.68756e+06	1.02354e+06	883503	780523	71.8374	75.0302	0.00648231	5.75678	74.1541	28583.9	2.73048e+06	2.75907e+06		-1091.33	-1905.23	-4089.98	479.507	274.665	127.946	-523299	-1091.33	-1905.23	-4089.98	479.507	274.665	127.946	0.00648231	73.5752
E	Base	DNA PCR	mpima.chai	Shared	989.539	1033.52	2.18978	1341.82	70.7693	1055.42	28583.9	42254.9	11986.7	11648.6	18619.5	78791.8	0	4.0761e+06	1.55198e+06	1.33989e+06	1.18423e+06	73.7459	77.0235	0.00211428	5.27412	91.7687	28583.9	4.11835e+06	4.14694e+06		1710.46	2864.99	6433.03	505.46	301.771	134.395	864570	1710.46	2864.99	6433.03	505.46	301.771	134.395	0.00211428	110.585

## Sheet: OUTPUT_MSA4
Scenario	PMTCT	PCR Instrument	POC Instrument	Shared POC Utilization	ART within 60d	ART Ever	Unnecessary ART	Total HIV	Total Deaths	Total PCR Tests	Total PCR Capital Costs	Recurrent Costs of All PCR Tests	Recurrent Costs of PCR Tests at Birth	Recurrent Costs of PCR Tests at 6 weeks	Recurrent Costs of PCR Tests at 6 months	Total POC Tests	Total POC Capital Costs	Recurrent Costs of All POC Tests	Recurrent Costs of POC Tests at Birth	Recurrent Costs of POC Tests at 6 weeks	Recurrent Costs of POC Tests at 6 months	% ART 60d	% ART ever	% unnecessary ART	% deaths	Recurrent costs per test	Capital costs	Recurrent costs	Total Costs		ICER-60d	ICER-ever	ICER-death-averted	Incremental Effect 60d	Incremental Effect Ever	Incremental Effect Death (averted)	Incremental Cost	ICER-60d	ICER-ever	ICER-death	Incremental Effect 60d	Incremental Effect Ever	Incremental Effect Death (averted)	% unnecessary ART	Total cost over total children
A	Base	DNA PCR	NA	NA	157.307	423.52	0	1342.06	298.769	87494.7	129907	3.28715e+06	1.13131e+06	1.0931e+06	1.06274e+06	0	0	0	0	0	0	11.7213	31.5574	0	22.2619	37.5697	129907	3.28715e+06	3.41706e+06					0	0	0	0								91.1216
B	Base	DNA PCR	xpert.nseba	Not Shared	1072.57	1122.94	0.0653746	1342.06	57.7004	89.8322	37179.6	3374.97	1127.93	1100.22	1146.83	88356.2	0	2.30319e+06	790989	764864	747337	79.9196	83.6731	5.82138e-05	4.29938	63.6368	37179.6	2.30657e+06	2.34374e+06		-1172.69	-1534.57	-4452.32	915.262	699.424	241.069	-1.07331e+06	-1172.69	-1534.57	-4452.32	915.262	699.424	241.069	5.82138e-05	62.4999
B	Base	DNA PCR	mpima.chai	Not Shared	1087.16	1135.79	0.00726385	1342.06	53.882	27.2016	37179.6	1021.96	348.864	337.898	335.198	88306.7	0	4.17814e+06	1.43501e+06	1.38739e+06	1.35574e+06	81.007	84.6305	6.39536e-06	4.01487	84.8837	37179.6	4.17916e+06	4.21634e+06		859.572	1122.15	3263.87	929.857	712.274	244.887	799279	859.572	1122.15	3263.87	929.857	712.274	244.887	6.39536e-06	112.436
B	Base	DNA PCR	xpert.nseba	Shared	1072.57	1122.94	0.0653746	1342.06	57.7004	89.8322	37179.6	3374.97	1127.93	1100.22	1146.83	88356.2	86085.7	2.30319e+06	790989	764864	747337	79.9196	83.6731	5.82138e-05	4.29938	63.6368	123265	2.30657e+06	2.42983e+06		-1078.63	-1411.49	-4095.22	915.262	699.424	241.069	-987229	-1078.63	-1411.49	-4095.22	915.262	699.424	241.069	5.82138e-05	64.7955
B	Base	DNA PCR	mpima.chai	Shared	1087.16	1135.79	0.00726385	1342.06	53.882	27.2016	37179.6	1021.96	348.864	337.898	335.198	88306.7	120252	4.17814e+06	1.43501e+06	1.38739e+06	1.35574e+06	81.007	84.6305	6.39536e-06	4.01487	84.8837	157432	4.17916e+06	4.33659e+06		988.895	1290.98	3754.92	929.857	712.274	244.887	919531	988.895	1290.98	3754.92	929.857	712.274	244.887	6.39536e-06	115.642
C	Base	NA	xpert.nseba	Not Shared	1081.87	1129.95	0.128728	1342.06	55.2501	0	0	0	0	0	0	88441.4	0	2.30541e+06	791748	765587	748077	80.6122	84.195	0.000113911	4.11681	26.0671	0	2.30541e+06	2.30541e+06		-1202.36	-1573.62	-4564.93	924.558	706.428	243.519	-1.11165e+06	-1202.36	-1573.62	-4564.93	924.558	706.428	243.519	0.000113911	61.4777
C	Base	NA	mpima.chai	Not Shared	1088.24	1136.6	0.0143076	1342.06	53.5992	0	0	0	0	0	0	88332.5	0	4.17935e+06	1.43543e+06	1.38779e+06	1.35613e+06	81.0868	84.6907	1.25879e-05	3.9938	47.3139	0	4.17935e+06	4.17935e+06		818.855	1069.01	3109.25	930.928	713.082	245.17	762295	818.855	1069.01	3109.25	930.928	713.082	245.17	1.25879e-05	111.449
C	Base	NA	xpert.nseba	Shared	1081.87	1129.95	0.128728	1342.06	55.2501	0	0	0	0	0	0	88441.4	86085.7	2.30541e+06	791748	765587	748077	80.6122	84.195	0.000113911	4.11681	26.0671	86085.7	2.30541e+06	2.3915e+06		-1109.25	-1451.76	-4211.42	924.558	706.428	243.519	-1.02556e+06	-1109.25	-1451.76	-4211.42	924.558	706.428	243.519	0.000113911	63.7733
C	Base	NA	mpima.chai	Shared	1088.24	1136.6	0.0143076	1342.06	53.5992	0	0	0	0	0	0	88332.5	120252	4.17935e+06	1.43543e+06	1.38779e+06	1.35613e+06	81.0868	84.6907	1.25879e-05	3.9938	47.3139	120252	4.17935e+06	4.29961e+06		948.029	1237.65	3599.74	930.928	713.082	245.17	882547	948.029	1237.65	3599.74	930.928	713.082	245.17	1.25879e-05	114.656
D	Base	NA	xpert.nseba	Not Shared	1081.72	1129.8	72.5852	1341.32	55.1057	0	0	0	0	0	0	87012.7	0	2.26817e+06	782013	754832	731325	80.6462	84.2305	0.0603677	4.10833	26.0671	0	2.26817e+06	2.26817e+06		-1242.83	-1626.68	-4715.07	924.414	706.279	243.663	-1.14889e+06	-1242.83	-1626.68	-4715.07	924.414	706.279	243.663	0.0603677	60.4845
D	Base	NA	mpima.chai	Not Shared	1088.09	1136.45	24.2069	1341.81	53.5767	0	0	0	0	0	0	87050.5	0	4.1187e+06	1.41942e+06	1.37068e+06	1.3286e+06	81.091	84.695	0.0208562	3.99286	47.3139	0	4.1187e+06	4.1187e+06		753.819	984.167	2861.6	930.783	712.93	245.192	701642	753.819	984.167	2861.6	930.783	712.93	245.192	0.0208562	109.832
D	Base	NA	xpert.nseba	Shared	1081.72	1129.8	72.5852	1341.32	55.1057	0	0	0	0	0	0	87012.7	86085.7	2.26817e+06	782013	754832	731325	80.6462	84.2305	0.0603677	4.10833	26.0671	86085.7	2.26817e+06	2.35426e+06		-1149.71	-1504.79	-4361.77	924.414	706.279	243.663	-1.0628e+06	-1149.71	-1504.79	-4361.77	924.414	706.279	243.663	0.0603677	62.7802
D	Base	NA	mpima.chai	Shared	1088.09	1136.45	24.2069	1341.81	53.5767	0	0	0	0	0	0	87050.5	120252	4.1187e+06	1.41942e+06	1.37068e+06	1.3286e+06	81.091	84.695	0.0208562	3.99286	47.3139	120252	4.1187e+06	4.23895e+06		883.014	1152.84	3352.04	930.783	712.93	245.192	821894	883.014	1152.84	3352.04	930.783	712.93	245.192	0.0208562	113.039
E	Base	DNA PCR	xpert.nseba	Not Shared	1081.72	1129.8	7.25852	1341.32	55.1057	1202.38	37179.6	45173.2	12160.6	12780.8	20231.9	87012.7	0	2.26817e+06	782013	754832	731325	80.6462	84.2305	0.0063836	4.10833	63.6368	37179.6	2.31334e+06	2.35052e+06		-1153.74	-1510.08	-4377.09	924.414	706.279	243.663	-1.06654e+06	-1153.74	-1510.08	-4377.09	924.414	706.279	243.663	0.0063836	62.6806
E	Base	DNA PCR	mpima.chai	Not Shared	1088.09	1136.45	2.42069	1341.81	53.5767	1160.66	37179.6	43605.6	11637.1	12203.2	19765.2	87050.5	0	4.1187e+06	1.41942e+06	1.37068e+06	1.3286e+06	81.091	84.695	0.00212552	3.99286	84.8837	37179.6	4.16231e+06	4.19949e+06		840.612	1097.48	3191.07	930.783	712.93	245.192	782427	840.612	1097.48	3191.07	930.783	712.93	245.192	0.00212552	111.986
E	Base	DNA PCR	xpert.nseba	Shared	1081.72	1129.8	7.25852	1341.32	55.1057	1202.38	37179.6	45173.2	12160.6	12780.8	20231.9	87012.7	86085.7	2.26817e+06	782013	754832	731325	80.6462	84.2305	0.0063836	4.10833	63.6368	123265	2.31334e+06	2.43661e+06		-1060.62	-1388.19	-4023.79	924.414	706.279	243.663	-980451	-1060.62	-1388.19	-4023.79	924.414	706.279	243.663	0.0063836	64.9762
E	Base	DNA PCR	mpima.chai	Shared	1088.09	1136.45	2.42069	1341.81	53.5767	1160.66	37179.6	43605.6	11637.1	12203.2	19765.2	87050.5	120252	4.1187e+06	1.41942e+06	1.37068e+06	1.3286e+06	81.091	84.695	0.00212552	3.99286	84.8837	157432	4.16231e+06	4.31974e+06		969.807	1266.15	3681.51	930.783	712.93	245.192	902679	969.807	1266.15	3681.51	930.783	712.93	245.192	0.00212552	115.193

## Sheet: OUTPUT_MSA5
Scenario	PMTCT	PCR Instrument	POC Instrument	Shared POC Utilization	ART within 60d	ART Ever	Unnecessary ART	Total HIV	Total Deaths	Total PCR Tests	Total PCR Capital Costs	Recurrent Costs of All PCR Tests	Recurrent Costs of PCR Tests at Birth	Recurrent Costs of PCR Tests at 6 weeks	Recurrent Costs of PCR Tests at 6 months	Total POC Tests	Total POC Capital Costs	Recurrent Costs of All POC Tests	Recurrent Costs of POC Tests at Birth	Recurrent Costs of POC Tests at 6 weeks	Recurrent Costs of POC Tests at 6 months	% ART 60d	% ART ever	% unnecessary ART	% deaths	Recurrent costs per test	Capital costs	Recurrent costs	Total Costs		ICER-60d	ICER-ever	ICER-death-averted	Incremental Effect 60d	Incremental Effect Ever	Incremental Effect Death (averted)	Incremental Cost	ICER-60d	ICER-ever	ICER-death	Incremental Effect 60d	Incremental Effect Ever	Incremental Effect Death (averted)	% unnecessary ART	Total cost over total children
A	Base	DNA PCR	NA	NA	659.228	996.507	0	1692.19	254.793	69270.9	98430.1	2.77464e+06	605761	1.12525e+06	1.04363e+06	0	0	0	0	0	0	38.9569	58.8884	0	15.0569	40.055	98430.1	2.77464e+06	2.87307e+06					0	0	0	0								76.6153
B	Base	DNA PCR	xpert.nseba	Not Shared	1254.08	1331.12	0.0508168	1692.19	100.025	166.065	28583.9	6621.53	1077.38	2658.59	2885.55	69813.4	2.00867e+06	2.38289e+06	518563	966114	898213	74.1095	78.6622	3.81746e-05	5.91095	74.0053	2.03725e+06	2.38951e+06	4.42676e+06		2611.9	4643.26	10038.8	594.849	334.612	154.768	1.55369e+06	2611.9	4643.26	10038.8	594.849	334.612	154.768	3.81746e-05	118.047
B	Base	DNA PCR	mpima.chai	Not Shared	1318.51	1387.75	0.00564631	1692.19	83.0473	73.0065	28583.9	2908.99	452.561	1168.36	1288.07	69801.6	2004200	3.61252e+06	786222	1.4648e+06	1.3615e+06	77.9169	82.0089	4.06866e-06	4.90767	91.5997	2.03278e+06	3.61543e+06	5.64821e+06		4209.36	7093.11	16158.5	659.278	391.244	171.745	2.77514e+06	4209.36	7093.11	16158.5	659.278	391.244	171.745	4.06866e-06	150.619
B	Base	DNA PCR	xpert.nseba	Shared	1254.08	1331.12	0.0508168	1692.19	100.025	166.065	28583.9	6621.53	1077.38	2658.59	2885.55	69813.4	0	2.38289e+06	518563	966114	898213	74.1095	78.6622	3.81746e-05	5.91095	74.0053	28583.9	2.38951e+06	2.4181e+06		-764.862	-1359.72	-2939.74	594.849	334.612	154.768	-454978	-764.862	-1359.72	-2939.74	594.849	334.612	154.768	3.81746e-05	64.4826
B	Base	DNA PCR	mpima.chai	Shared	1318.51	1387.75	0.00564631	1692.19	83.0473	73.0065	28583.9	2908.99	452.561	1168.36	1288.07	69801.6	0	3.61252e+06	786222	1.4648e+06	1.3615e+06	77.9169	82.0089	4.06866e-06	4.90767	91.5997	28583.9	3.61543e+06	3.64401e+06		1169.37	1970.48	4488.85	659.278	391.244	171.745	770939	1169.37	1970.48	4488.85	659.278	391.244	171.745	4.06866e-06	97.1737
C	Base	NA	xpert.nseba	Not Shared	1295.93	1353.53	0.100063	1692.19	89.1591	0	0	0	0	0	0	69977.4	2.00867e+06	2.38846e+06	519454	968342	900667	76.5831	79.9868	7.3922e-05	5.26885	34.1319	2.00867e+06	2.38846e+06	4.39713e+06		2393.65	4268.77	9201.37	636.707	357.024	165.633	1.52406e+06	2393.65	4268.77	9201.37	636.707	357.024	165.633	7.3922e-05	117.257
C	Base	NA	mpima.chai	Not Shared	1340.76	1400.34	0.0111215	1692.19	77.2575	0	0	0	0	0	0	69873	2004200	3.6162e+06	786790	1.46627e+06	1.36314e+06	79.2317	82.7531	7.94194e-06	4.56552	51.7538	2004200	3.6162e+06	5.6204e+06		4031.13	6803.04	15474.8	681.528	403.838	177.535	2.74732e+06	4031.13	6803.04	15474.8	681.528	403.838	177.535	7.94194e-06	149.877
C	Base	NA	xpert.nseba	Shared	1295.93	1353.53	0.100063	1692.19	89.1591	0	0	0	0	0	0	69977.4	0	2.38846e+06	519454	968342	900667	76.5831	79.9868	7.3922e-05	5.26885	34.1319	0	2.38846e+06	2.38846e+06		-761.121	-1357.36	-2925.8	636.707	357.024	165.633	-484611	-761.121	-1357.36	-2925.8	636.707	357.024	165.633	7.3922e-05	63.6924
C	Base	NA	mpima.chai	Shared	1340.76	1400.34	0.0111215	1692.19	77.2575	0	0	0	0	0	0	69873	0	3.6162e+06	786790	1.46627e+06	1.36314e+06	79.2317	82.7531	7.94194e-06	4.56552	51.7538	0	3.6162e+06	3.6162e+06		1090.38	1840.15	4185.78	681.528	403.838	177.535	743123	1090.38	1840.15	4185.78	681.528	403.838	177.535	7.94194e-06	96.4319
D	Base	NA	xpert.nseba	Not Shared	1303.62	1361.56	56.434	1691.71	87.0189	0	0	0	0	0	0	68269.7	2.00867e+06	2.33056e+06	511769	945356	873432	77.0598	80.4846	0.0397984	5.14385	34.1375	2.00867e+06	2.33056e+06	4.33922e+06		2275.23	4016.23	8738.85	644.397	365.056	167.774	1.46615e+06	2275.23	4016.23	8738.85	644.397	365.056	167.774	0.0397984	115.713
D	Base	NA	mpima.chai	Not Shared	1343.31	1403.01	18.8178	1692.03	76.5479	0	0	0	0	0	0	68277.3	2004200	3.53419e+06	775988	1.43352e+06	1.32468e+06	79.3903	82.9187	0.0132349	4.52402	51.7623	2004200	3.53419e+06	5.53839e+06		3896.2	6556.68	14953.1	684.081	406.504	178.245	2.66532e+06	3896.2	6556.68	14953.1	684.081	406.504	178.245	0.0132349	147.69
D	Base	NA	xpert.nseba	Shared	1303.62	1361.56	56.434	1691.71	87.0189	0	0	0	0	0	0	68269.7	0	2.33056e+06	511769	945356	873432	77.0598	80.4846	0.0397984	5.14385	34.1375	0	2.33056e+06	2.33056e+06		-841.899	-1486.12	-3233.62	644.397	365.056	167.774	-542517	-841.899	-1486.12	-3233.62	644.397	365.056	167.774	0.0397984	62.1482
D	Base	NA	mpima.chai	Shared	1343.31	1403.01	18.8178	1692.03	76.5479	0	0	0	0	0	0	68277.3	0	3.53419e+06	775988	1.43352e+06	1.32468e+06	79.3903	82.9187	0.0132349	4.52402	51.7623	0	3.53419e+06	3.53419e+06		966.43	1626.34	3709.04	684.081	406.504	178.245	661116	966.43	1626.34	3709.04	684.081	406.504	178.245	0.0132349	94.2451
E	Base	DNA PCR	xpert.nseba	Not Shared	1303.62	1361.56	5.6434	1691.71	87.0189	1418	28583.9	56401.9	7494.77	22526.9	26380.2	68269.7	2.00867e+06	2.33056e+06	511769	945356	873432	77.0598	80.4846	0.00412768	5.14385	73.9132	2.03725e+06	2.38696e+06	4.42421e+06		2407.11	4249.03	9245.4	644.397	365.056	167.774	1.55114e+06	2407.11	4249.03	9245.4	644.397	365.056	167.774	0.00412768	117.979
E	Base	DNA PCR	mpima.chai	Not Shared	1343.31	1403.01	1.88178	1692.03	76.5479	1421.83	28583.9	56540.9	7445.07	22625.8	26470.1	68277.3	2004200	3.53419e+06	775988	1.43352e+06	1.32468e+06	79.3903	82.9187	0.00133945	4.52402	91.5286	2.03278e+06	3.59073e+06	5.62351e+06		4020.64	6766.08	15430.7	684.081	406.504	178.245	2.75044e+06	4020.64	6766.08	15430.7	684.081	406.504	178.245	0.00133945	149.96
E	Base	DNA PCR	xpert.nseba	Shared	1303.62	1361.56	5.6434	1691.71	87.0189	1418	28583.9	56401.9	7494.77	22526.9	26380.2	68269.7	0	2.33056e+06	511769	945356	873432	77.0598	80.4846	0.00412768	5.14385	73.9132	28583.9	2.38696e+06	2.41554e+06		-710.015	-1253.32	-2727.07	644.397	365.056	167.774	-457531	-710.015	-1253.32	-2727.07	644.397	365.056	167.774	0.00412768	64.4145
E	Base	DNA PCR	mpima.chai	Shared	1343.31	1403.01	1.88178	1692.03	76.5479	1421.83	28583.9	56540.9	7445.07	22625.8	26470.1	68277.3	0	3.53419e+06	775988	1.43352e+06	1.32468e+06	79.3903	82.9187	0.00133945	4.52402	91.5286	28583.9	3.59073e+06	3.61931e+06		1090.87	1835.75	4186.61	684.081	406.504	178.245	746241	1090.87	1835.75	4186.61	684.081	406.504	178.245	0.00133945	96.5151

## Sheet: OUTPUT_MSA6
Scenario	PMTCT	PCR Instrument	POC Instrument	Shared POC Utilization	ART within 60d	ART Ever	Unnecessary ART	Total HIV	Total Deaths	Total PCR Tests	Total PCR Capital Costs	Recurrent Costs of All PCR Tests	Recurrent Costs of PCR Tests at Birth	Recurrent Costs of PCR Tests at 6 weeks	Recurrent Costs of PCR Tests at 6 months	Total POC Tests	Total POC Capital Costs	Recurrent Costs of All POC Tests	Recurrent Costs of POC Tests at Birth	Recurrent Costs of POC Tests at 6 weeks	Recurrent Costs of POC Tests at 6 months	% ART 60d	% ART ever	% unnecessary ART	% deaths	Recurrent costs per test	Capital costs	Recurrent costs	Total Costs		ICER-60d	ICER-ever	ICER-death-averted	Incremental Effect 60d	Incremental Effect Ever	Incremental Effect Death (averted)	Incremental Cost	ICER-60d	ICER-ever	ICER-death	Incremental Effect 60d	Incremental Effect Ever	Incremental Effect Death (averted)	% unnecessary ART	Total cost over total children
A	Base	DNA PCR	NA	NA	208.363	560.977	0	1692.19	376.931	75131.6	129907	2.82286e+06	566183	1.1149e+06	1.14177e+06	0	0	0	0	0	0	12.3132	33.1508	0	22.2747	37.5722	129907	2.82286e+06	2.95276e+06					0	0	0	0								78.7404
B	Base	DNA PCR	xpert.nseba	Not Shared	1420.15	1486.84	0.0555577	1692.19	62.7529	82.3304	37179.6	3089.45	578.227	1220.82	1290.4	76234.8	0	1.98716e+06	396526	784846	805789	83.9233	87.8649	3.73648e-05	3.70837	63.5913	37179.6	1.99025e+06	2.02743e+06		-763.614	-999.424	-2945.26	1211.78	925.868	314.178	-925334	-763.614	-999.424	-2945.26	1211.78	925.868	314.178	3.73648e-05	54.0648
B	Base	DNA PCR	mpima.chai	Not Shared	1439.95	1504.36	0.00617308	1692.19	57.4459	23.8057	37179.6	894.097	175.783	353.203	365.111	76194.8	0	3.60496e+06	719394	1.42387e+06	1.4617e+06	85.0937	88.9	4.10344e-06	3.39476	84.8706	37179.6	3.60586e+06	3.64304e+06		560.474	731.7	2160.59	1231.59	943.384	319.485	690274	560.474	731.7	2160.59	1231.59	943.384	319.485	4.10344e-06	97.1477
B	Base	DNA PCR	xpert.nseba	Shared	1420.15	1486.84	0.0555577	1692.19	62.7529	82.3304	37179.6	3089.45	578.227	1220.82	1290.4	76234.8	86085.7	1.98716e+06	396526	784846	805789	83.9233	87.8649	3.73648e-05	3.70837	63.5913	123265	1.99025e+06	2.11352e+06		-692.574	-906.445	-2671.25	1211.78	925.868	314.178	-839249	-692.574	-906.445	-2671.25	1211.78	925.868	314.178	3.73648e-05	56.3604
B	Base	DNA PCR	mpima.chai	Shared	1439.95	1504.36	0.00617308	1692.19	57.4459	23.8057	37179.6	894.097	175.783	353.203	365.111	76194.8	120252	3.60496e+06	719394	1.42387e+06	1.4617e+06	85.0937	88.9	4.10344e-06	3.39476	84.8706	157432	3.60586e+06	3.76329e+06		658.114	859.168	2536.98	1231.59	943.384	319.485	810526	658.114	859.168	2536.98	1231.59	943.384	319.485	4.10344e-06	100.354
C	Base	NA	xpert.nseba	Not Shared	1432.46	1496.12	0.109398	1692.19	59.5607	0	0	0	0	0	0	76313.5	0	1.98921e+06	396915	785659	806634	84.651	88.4132	7.31157e-05	3.51973	26.0663	0	1.98921e+06	1.98921e+06		-787.157	-1030.38	-3036.06	1224.1	935.147	317.37	-963556	-787.157	-1030.38	-3036.06	1224.1	935.147	317.37	7.31157e-05	53.0456
C	Base	NA	mpima.chai	Not Shared	1441.37	1505.44	0.0121591	1692.19	57.0765	0	0	0	0	0	0	76217.5	0	3.60604e+06	719609	1.4243e+06	1.46213e+06	85.1778	88.9635	8.07673e-06	3.37293	47.3125	0	3.60604e+06	3.60604e+06		529.818	691.689	2042.41	1233.01	944.459	319.854	653272	529.818	691.689	2042.41	1233.01	944.459	319.854	8.07673e-06	96.161
C	Base	NA	xpert.nseba	Shared	1432.46	1496.12	0.109398	1692.19	59.5607	0	0	0	0	0	0	76313.5	86085.7	1.98921e+06	396915	785659	806634	84.651	88.4132	7.31157e-05	3.51973	26.0663	86085.7	1.98921e+06	2.07529e+06		-716.831	-938.323	-2764.82	1224.1	935.147	317.37	-877470	-716.831	-938.323	-2764.82	1224.1	935.147	317.37	7.31157e-05	55.3412
C	Base	NA	mpima.chai	Shared	1441.37	1505.44	0.0121591	1692.19	57.0765	0	0	0	0	0	0	76217.5	120252	3.60604e+06	719609	1.4243e+06	1.46213e+06	85.1778	88.9635	8.07673e-06	3.37293	47.3125	120252	3.60604e+06	3.72629e+06		627.345	819.013	2418.36	1233.01	944.459	319.854	773524	627.345	819.013	2418.36	1233.01	944.459	319.854	8.07673e-06	99.3677
D	Base	NA	xpert.nseba	Not Shared	1432.63	1496.3	61.6949	1691.69	59.3928	0	0	0	0	0	0	74534.1	0	1.94311e+06	391007	767546	784561	84.6861	88.4499	0.0395989	3.51086	26.0701	0	1.94311e+06	1.94311e+06		-824.699	-1079.47	-3179.62	1224.26	935.323	317.538	-1.00965e+06	-824.699	-1079.47	-3179.62	1224.26	935.323	317.538	0.0395989	51.8164
D	Base	NA	mpima.chai	Not Shared	1441.3	1505.36	20.5729	1692.03	57.0549	0	0	0	0	0	0	74557	0	3.528e+06	709709	1.39344e+06	1.42485e+06	85.1818	88.9677	0.0134822	3.37199	47.3195	0	3.528e+06	3.528e+06		466.557	609.114	1798.31	1232.94	944.381	319.876	575235	466.557	609.114	1798.31	1232.94	944.381	319.876	0.0134822	94.08
D	Base	NA	xpert.nseba	Shared	1432.63	1496.3	61.6949	1691.69	59.3928	0	0	0	0	0	0	74534.1	86085.7	1.94311e+06	391007	767546	784561	84.6861	88.4499	0.0395989	3.51086	26.0701	86085.7	1.94311e+06	2.0292e+06		-754.383	-987.428	-2908.52	1224.26	935.323	317.538	-923564	-754.383	-987.428	-2908.52	1224.26	935.323	317.538	0.0395989	54.112
D	Base	NA	mpima.chai	Shared	1441.3	1505.36	20.5729	1692.03	57.0549	0	0	0	0	0	0	74557	120252	3.528e+06	709709	1.39344e+06	1.42485e+06	85.1818	88.9677	0.0134822	3.37199	47.3195	120252	3.528e+06	3.64825e+06		564.09	736.448	2174.24	1232.94	944.381	319.876	695487	564.09	736.448	2174.24	1232.94	944.381	319.876	0.0134822	97.2867
E	Base	DNA PCR	xpert.nseba	Not Shared	1432.63	1496.3	6.16949	1691.69	59.3928	1557.99	37179.6	58144	7477.03	23033.2	27633.7	74534.1	0	1.94311e+06	391007	767546	784561	84.6861	88.4499	0.00410623	3.51086	63.3899	37179.6	2.00126e+06	2.03844e+06		-746.837	-977.551	-2879.42	1224.26	935.323	317.538	-914326	-746.837	-977.551	-2879.42	1224.26	935.323	317.538	0.00410623	54.3583
E	Base	DNA PCR	mpima.chai	Not Shared	1441.3	1505.36	2.05729	1692.03	57.0549	1525.93	37179.6	56937.3	7229.29	22578.3	27129.7	74557	0	3.528e+06	709709	1.39344e+06	1.42485e+06	85.1818	88.9677	0.00136478	3.37199	84.6326	37179.6	3.58494e+06	3.62212e+06		542.893	708.774	2092.54	1232.94	944.381	319.876	669352	542.893	708.774	2092.54	1232.94	944.381	319.876	0.00136478	96.5898
E	Base	DNA PCR	xpert.nseba	Shared	1432.63	1496.3	6.16949	1691.69	59.3928	1557.99	37179.6	58144	7477.03	23033.2	27633.7	74534.1	86085.7	1.94311e+06	391007	767546	784561	84.6861	88.4499	0.00410623	3.51086	63.3899	123265	2.00126e+06	2.12452e+06		-676.521	-885.513	-2608.32	1224.26	935.323	317.538	-828241	-676.521	-885.513	-2608.32	1224.26	935.323	317.538	0.00410623	56.654
E	Base	DNA PCR	mpima.chai	Shared	1441.3	1505.36	2.05729	1692.03	57.0549	1525.93	37179.6	56937.3	7229.29	22578.3	27129.7	74557	120252	3.528e+06	709709	1.39344e+06	1.42485e+06	85.1818	88.9677	0.00136478	3.37199	84.6326	157432	3.58494e+06	3.74237e+06		640.425	836.108	2468.47	1232.94	944.381	319.876	789604	640.425	836.108	2468.47	1232.94	944.381	319.876	0.00136478	99.7965

## Sheet: Summary_MSA1
Summary of outputs
Total health outcomes
	ART-60d		ART-ever		ART-death		Misdiagnosed
	Children	Percentages	Children	Percentages	Children	Percentages	Children	Percentages
	Base	Base	Base	Base	Base	Base	Base	Base
A - SOC	1402.63	0.414482	2120.25	0.626543	466.375	0.137816	0	0
B - Xpert	2639.26	0.779913	2801.4	0.827826	170.993	0.0505291	0.0390325	1.3933e-05
B - mPIMA	2790.55	0.824618	2937.1	0.867926	134.543	0.0397582	0.00433695	1.47661e-06
C - Xpert	2725.4	0.805367	2846.53	0.841162	150.437	0.0444548	0.0768592	2.70003e-05
C - mPIMA	2837.14	0.838388	2963.24	0.875649	123.408	0.0364677	0.0085425	2.88282e-06
D - Xpert	2744.01	0.810934	2865.96	0.846976	145.892	0.0431155	43.3547	0.014902
D - mPIMA	2843.2	0.840203	2969.57	0.877545	121.929	0.0360316	14.4549	0.00484408
E - Xpert	2744.01	0.810934	2865.96	0.846976	145.892	0.0431155	4.33547	0.00151046
E - mPIMA	2843.2	0.840203	2969.57	0.877545	121.929	0.0360316	1.44549	0.000486529
Incremental Cost-Effectiveness Ratios
	ICER-60d		ICER-ever		ICER-death
	Non-shared	Shared	Non-shared	Shared	Non-shared	Shared
	Base	Base	Base	Base	Base	Base
B - Xpert	1332.49		2419.15		5578.54
B - mPIMA	1914.43		3252.84		8007.32
C - Xpert	1222.79		2227.07		5119.59
C - mPIMA	1833.24		3119.64		7667.84
D - Xpert	1120.94		2016.34		4691.68
D - mPIMA	1708.28		2897.51		7144.54
E - Xpert	1228.04		2209		5139.96
E - mPIMA	1810.05		3070.13		7570.15
Total program costs
	Program costs			Total program costs		Annualized recurrent costs
	Capital		Recurrent	Non-shared	Shared	Average	Year 1	Year 2	Year 3	Year 4	Year 5	Total					# HIV cases
	Non-shared	Shared	Base	Base	Base												Base
A - SOC	N/A	98430.1	2.26975e+06	N/A	2.36818e+06	453950	377731	412492	450451	491904	537171	2.26975e+06					3384.05
B - Xpert	2.03725e+06		1.97873e+06	4.01598e+06		395746	329300	359604	392696	428834	468298	1.97873e+06
B - mPIMA	2.03278e+06		2.99248e+06	5.02526e+06		598495	498007	543836	593883	648535	708216	2.99248e+06
C - Xpert	2.00867e+06		1.97699e+06	3.98565e+06		395397	329009	359287	392350	428456	467885	1.97699e+06					Cost per test (base PMTCT)
C - mPIMA	2004200		2.99379e+06	4.99799e+06		598759	498226	544076	594144	648820	708528	2.99379e+06					SOC	GeneXpert	mPIMA
D - Xpert	2.00867e+06		1.86312e+06	3.87178e+06		372623	310059	338592	369751	403778	440935	1.86312e+06				A	40.0688
D - mPIMA	2004200		2.82489e+06	4.82909e+06		564977	470117	513379	560623	612214	668553	2.82489e+06				B		34.1384	51.7624
E - Xpert	2.03725e+06		1.9782e+06	4.01545e+06		395639	329211	359507	392590	428718	468171	1.9782e+06				C		34.1368	51.7612
E - mPIMA	2.03278e+06		2.9429e+06	4.97569e+06		588581	489757	534827	584045	637791	696484	2.9429e+06				D		34.1628	51.8007
																E		34.1628	51.8007
Marginal health outcomes
	Incremental Effect 60d	Incremental Effect Ever	Incremental Effect Death (averted)	% unnecessary ART
	Base	Base	Base	Base
B - Xpert	1236.64	681.149	295.382	1.3933e-05
B - mPIMA	1387.92	816.85	331.832	1.47661e-06
C - Xpert	1322.77	726.278	315.938	2.70003e-05
C - mPIMA	1434.52	842.987	342.967	2.88282e-06
D - Xpert	1341.38	745.709	320.483	0.014902
D - mPIMA	1440.58	849.317	344.446	0.00484408
E - Xpert	1341.38	745.709	320.483	0.00151046
E - mPIMA	1440.58	849.317	344.446	0.000486529
	Marginal benefit (health outcomes) of mPIMA over Xpert
B	0.122336	0.199224	0.123397
C	0.0844758	0.160694	0.0855505
D	0.0739529	0.138938	0.0747723
E	0.0739529	0.138938	0.0747723

## Sheet: Summary_MSA2
Summary of outputs
Total health outcomes
	ART-60d		ART-ever		ART-death		Misdiagnosed
	Children	Percentages	Children	Percentages	Children	Percentages	Children	Percentages
	Base	Base	Base	Base	Base	Base	Base	Base
A - SOC	433.064	0.127972	1165.94	0.34454	701.54	0.207308	0	0
B - Xpert	2948.03	0.871156	3086.49	0.912071	101.153	0.0298912	0.0427926	1.38643e-05
B - mPIMA	2992.39	0.884264	3126.24	0.923818	90.2837	0.0266792	0.00475473	1.52091e-06
C - Xpert	2973.58	0.878704	3105.73	0.917757	95.0573	0.0280898	0.084263	2.71307e-05
C - mPIMA	2995.36	0.88514	3128.48	0.924479	89.5761	0.0264701	0.0093654	2.99358e-06
D - Xpert	2974.52	0.879061	3106.72	0.91813	94.7605	0.0280046	47.5278	0.0150679
D - mPIMA	2995.39	0.885176	3128.52	0.924517	89.5452	0.0264618	15.8469	0.00503979
E - Xpert	2974.52	0.879061	3106.72	0.91813	94.7605	0.0280046	4.75278	0.0015275
E - mPIMA	2995.39	0.885176	3128.52	0.924517	89.5452	0.0264618	1.58469	0.000506275
Incremental Cost-Effectiveness Ratios
	ICER-60d		ICER-ever		ICER-death
	Non-shared	Shared	Non-shared	Shared	Non-shared	Shared
	Base	Base	Base	Base	Base	Base
B - Xpert		-256.501		-335.89		-1074.46
B - mPIMA		282		368.173		1180.73
C - Xpert		-268.973		-352.269		-1126.71
C - mPIMA		267.227		348.891		1118.88
D - Xpert		-303.955		-398.03		-1273.1
D - mPIMA		205.697		268.556		861.221
E - Xpert		-243.262		-318.552		-1018.89
E - mPIMA		265.747		346.957		1112.64
Total program costs
	Program costs			Total program costs		Annualized recurrent costs
	Capital		Recurrent	Non-shared	Shared	Average	Year 1	Year 2	Year 3	Year 4	Year 5	Total					# HIV cases
	Non-shared	Shared	Base	Base	Base												Base
A - SOC	N/A	129907	2.28069e+06	N/A	2.41059e+06	456138	379551	414480	452622	494275	539760	2.28069e+06					3384.05
B - Xpert		123265	1.64224e+06		1.7655e+06	328447	273300	298451	325916	355908	388661	1.64224e+06
B - mPIMA		157432	2.97489e+06		3.13232e+06	594979	495081	540641	590393	644724	704055	2.97489e+06
C - Xpert		86085.7	1.64118e+06		1.72727e+06	328236	273125	298259	325706	355679	388411	1.64118e+06					Cost per test (base PMTCT)
C - mPIMA		120252	2.97506e+06		3.09531e+06	595011	495108	540670	590425	644759	704093	2.97506e+06					SOC	GeneXpert	mPIMA
D - Xpert		86085.7	1.55202e+06		1.63811e+06	310404	258287	282056	308012	336357	367310	1.55202e+06				A	37.5733
D - mPIMA		120252	2.81741e+06		2.93766e+06	563481	468872	512020	559138	610593	666783	2.81741e+06				B		26.0585	47.2982
E - Xpert		123265	1.66909e+06		1.79236e+06	333818	277769	303331	331245	361728	395016	1.66909e+06				C		26.0584	47.2982
E - mPIMA		157432	2.93409e+06		3.09153e+06	586819	488291	533226	582296	635882	694399	2.93409e+06				D		26.0758	47.3298
																E		26.0758	47.3298
Marginal health outcomes
	Incremental Effect 60d	Incremental Effect Ever	Incremental Effect Death (averted)	% unnecessary ART
	Base	Base	Base	Base
B - Xpert	2514.97	1920.55	600.386	1.38643e-05
B - mPIMA	2559.33	1960.3	611.256	1.52091e-06
C - Xpert	2540.51	1939.79	606.482	2.71307e-05
C - mPIMA	2562.29	1962.54	611.963	2.99358e-06
D - Xpert	2541.46	1940.78	606.779	0.0150679
D - mPIMA	2562.33	1962.58	611.994	0.00503979
E - Xpert	2541.46	1940.78	606.779	0.0015275
E - mPIMA	2562.33	1962.58	611.994	0.000506275
	Marginal benefit (health outcomes) of mPIMA over Xpert
B	0.0176386	0.0206987	0.0181044
C	0.00857306	0.011727	0.00903767
D	0.00821108	0.0112303	0.00859499
E	0.00821108	0.0112303	0.00859499

## Sheet: Summary_MSA3
Summary of outputs
Total health outcomes
	ART-60d		ART-ever		ART-death		Misdiagnosed
	Children	Percentages	Children	Percentages	Children	Percentages	Children	Percentages
	Base	Base	Base	Base	Base	Base	Base	Base
A - SOC	484.079	0.360698	731.748	0.545241	205.165	0.152873	0	0
B - Xpert	927.175	0.690859	984.134	0.733301	87.0389	0.0648547	0.0591371	6.00869e-05
B - mPIMA	971.343	0.723769	1022.36	0.76178	75.6499	0.0563684	0.00657079	6.42707e-06
C - Xpert	958.559	0.714244	1001.16	0.745988	78.6799	0.0586262	0.116446	0.000116297
C - mPIMA	987.84	0.736062	1031.74	0.768775	71.2654	0.0531014	0.0129425	1.25441e-05
D - Xpert	963.586	0.718374	1006.41	0.750302	77.2182	0.0575678	65.6644	0.0612498
D - mPIMA	989.539	0.737459	1033.52	0.770235	70.7693	0.0527412	21.8978	0.020748
E - Xpert	963.586	0.718374	1006.41	0.750302	77.2182	0.0575678	6.56644	0.00648231
E - mPIMA	989.539	0.737459	1033.52	0.770235	70.7693	0.0527412	2.18978	0.00211428
Incremental Cost-Effectiveness Ratios
	ICER-60d		ICER-ever		ICER-death
	Non-shared	Shared	Non-shared	Shared	Non-shared	Shared
	Base	Base	Base	Base	Base	Base
B - Xpert	3360.63		5900		12605.9
B - mPIMA	5926.97		9937.77		22298.6
C - Xpert	3076.11		5417.5		11539.3
C - mPIMA	5677.43		9533.67		21359.9
D - Xpert	2948.57		5147.59		11050.4
D - mPIMA	5535.42		9271.7		20818.7
E - Xpert	3097.7		5407.93		11609.3
E - mPIMA	5675.56		9506.45		21345.8
Total program costs
	Program costs			Total program costs		Annualized recurrent costs
	Capital		Recurrent	Non-shared	Shared	Average	Year 1	Year 2	Year 3	Year 4	Year 5	Total					# HIV cases
	Non-shared	Shared	Base	Base	Base												Base
A - SOC	N/A	98430.1	3.18394e+06	N/A	3.28237e+06	636787	529870	578631	631880	690028	753528	3.18394e+06					1342.06
B - Xpert	2.03725e+06		2.7342e+06	4.77145e+06		546840	455024	496898	542625	592560	647090	2.7342e+06
B - mPIMA	2.03278e+06		4.13758e+06	6.17037e+06		827516	688575	751941	821139	896704	979223	4.13758e+06
C - Xpert	2.00867e+06		2.73325e+06	4.74192e+06		546650	454867	496726	542437	592355	646866	2.73325e+06					Cost per test (base PMTCT)
C - mPIMA	2004200		4.13824e+06	6.14244e+06		827647	688684	752060	821269	896846	979378	4.13824e+06					SOC	GeneXpert	mPIMA
D - Xpert	2.00867e+06		2.68756e+06	4.69623e+06		537513	447263	488423	533370	582453	636054	2.68756e+06				A	40.0362
D - mPIMA	2004200		4.0761e+06	6.0803e+06		815220	678343	740767	808937	883379	964672	4.0761e+06				B		34.1179	51.7325
E - Xpert	2.03725e+06		2.73048e+06	4.76774e+06		546097	454406	496223	541888	591755	646212	2.73048e+06				C		34.1179	51.7325
E - mPIMA	2.03278e+06		4.11835e+06	6.15114e+06		823671	685375	748447	817322	892537	974672	4.11835e+06				D		34.1179	51.7325
																E		34.1179	51.7325
Marginal health outcomes
	Incremental Effect 60d	Incremental Effect Ever	Incremental Effect Death (averted)	% unnecessary ART
	Base	Base	Base	Base
B - Xpert	443.096	252.387	118.126	6.00869e-05
B - mPIMA	487.264	290.608	129.515	6.42707e-06
C - Xpert	474.48	269.414	126.485	0.000116297
C - mPIMA	503.761	299.997	133.899	1.25441e-05
D - Xpert	479.507	274.665	127.946	0.0612498
D - mPIMA	505.46	301.771	134.395	0.020748
E - Xpert	479.507	274.665	127.946	0.00648231
E - mPIMA	505.46	301.771	134.395	0.00211428
	Marginal benefit (health outcomes) of mPIMA over Xpert
B	0.0996795	0.151441	0.0964147
C	0.0617122	0.113515	0.0586196
D	0.0541236	0.098688	0.0504033
E	0.0541236	0.098688	0.0504033

[truncated: 4 more sheets: Summary_MSA4, Summary_MSA5, Summary_MSA6, Chart1]
